# Supplementary material for: Silver Decoration of Vertically Aligned MoS2-MoOx Nanosheets: A Comprehensive XPS Investigation
Source: Materials (Basel). 2024 Jun 13;17(12):2882. doi: 10.3390/ma17122882 (PMC11205143; doi:10.3390/ma17122882)
Supplement: Supplementary file 1 [file materials-17-02882-s001.zip]

Archive with 1 entries (1 files):
- materials-3042194-supplementary.pdf
